# Supplementary material for: Structural basis for gating mechanism of the human sodium-potassium pump
Source: Nat Commun. 2022 Sep 8;13:5293. doi: 10.1038/s41467-022-32990-x (PMC9458724; doi:10.1038/s41467-022-32990-x)
Supplement: Supplementary file 4 — Source Data [file 41467_2022_32990_MOESM4_ESM.xlsx]

## Sheet: electrophysiology (Fig. 1d)
mock (pA/pF)	WT (pA/pF)	4A mutant (pA/pF)
0.588235	2.33333	0.714286
0.592593	3.0303	0.853659
0.588235	2.58824	1.04478
0.592593	1	0.679612
0.428571	3	0.645161
0.643087	1.64179	0.76
0.473934	4.26829	0.961538
0.527027	1.6	1.20482
0.56	1.63043	1.26316
0.555556	2.16418	0.789474
0.671642	1.79104	0.729167
0.608696	1	0.894737

## Sheet: phosphorylation (Fig. 3g)
WT	4A	F90A	L93A	V319A
0.82	0.21	0.57	0.65	0.91
1.05	0.22	0.73	0.86	1.04
0.92	0.38	0.6	0.75	0.76
0.98	0.34	0.65	0.73	0.86
0.89	0.33	0.69	0.68	0.59
1.02	0.26	0.65	0.8	0.85
unit: nmol phosphorylation sites/ mg protein

## Sheet: K+_dependent_ATPase (Fig. 3h)
KCl (mM)	WT						4A						F90A						L93A						V319A
0	31	22	25	26	27	26	10	11	8	9	6	8	16	13	12	13	11	14	15	17	16	13	10	9	3	10	13	14	15	15
0.05	41	37	37	37	38	37	17	19	14	13	10	10	16	18	20	14	11	16	20	21	20	15	13	25	41	35	40	36	34	36
0.1	41	36	39	43	41	43	7	7	4	5	5	5	14	19	20	14	13	13	29	19	20	20	16	9	39	38	42	42	43	43
0.2	81	84	85	85	85	84	26	26	9	18	17	12	25	23	23	27	25	28	38	30	22	20	18	38	99	95	100	102	101	100
0.5	128	123	127	130	131	130	5	11	10	8	7	7	53	58	60	64	60	67	43	38	39	36	33	34	185	176	183	185	190	188
1	184	173	179	182	180	178	19	17	14	13	13	17	73	66	79	83	84	85	89	72	61	59	55	58	283	268	274	272	266	259
2	227	221	225	222	219	213	11	21	18	9	18	9	84	104	125	131	136	137	52	64	67	69	66	73	286	295	300	296	288	278
5	227	228	234	234	231	225	19	17	18	19	19	17	174	185	209	216	217	215	140	125	119	128	122	136	350	334	336	328	316	303
10	251	236	244	244	243	236	21	14	31	17	30	27	203	203	227	231	234	232	184	173	161	168	159	177	358	330	330	322	310	297
20	245	235	245	244	240	233	22	22	21	24	19	19	261	247	265	267	264	259	205	197	194	184	178	198	376	362	366	356	341	336
unit: micromol Pi/ mg protein/ hr

## Sheet: Na+_dependent_ATPase (Fig. 4i)
NaCl (mM)	WT						4A						F90A						L93A						V319A
0	19	26	42	44	43	45	2	1	9	6	6	9	23	23	32	32	31	35	30	29	40	38	37	41	16	6	7	2	2	3
2	39	40	59	55	57	62	3	1	8	6	6	9	41	49	59	59	60	66	65	53	67	59	58	64	26	19	19	15	13	14
5	35	48	78	83	82	90	7	2	0	6	5	9	96	88	100	98	95	103	64	61	77	73	71	77	4	9	21	18	19	22
10	100	111	147	144	141	152	6	5	8	8	7	9	139	128	154	150	148	162	68	82	95	90	89	97	16	47	51	51	51	58
20	133	161	200	197	193	209	11	5	10	8	8	9	146	175	196	195	193	210	153	134	142	132	129	140	138	153	171	165	160	173
40	169	199	241	237	231	250	19	4	9	7	6	10	223	222	245	242	237	256	199	149	163	155	150	164	222	213	231	213	198	213
60	179	219	255	252	245	264	20	9	9	11	10	10	213	219	248	248	243	262	199	162	172	165	160	175	274	279	293	276	261	274
80	196	203	245	240	235	255	19	9	12	11	10	10	262	251	271	266	260	277	206	156	167	158	155	171	362	340	363	342	322	333
100	197	214	244	243	239	258	21	11	12	11	11	11	240	220	250	248	243	262	227	166	172	164	161	176	376	341	366	344	322	333
120	265	251	270	265	257	276	16	13	12	11	11	12	252	233	260	256	251	271	222	166	177	170	167	182	378	368	385	363	336	344
unit: micromol Pi/ mg protein/ hr

## Sheet: ATPase_Vmax_WT_vs_4A
WT	4A
265	16
251	13
270	12
265	11
257	11
276	12
245	22
235	22
245	21
244	24
240	19
233	19

## Sheet: surface_expression (Sup.Fig.1h)
Annotation
m: mock
1: WT Na+/K+-ATPase
2: 4A Na+/K+-ATPase
+: positive control for antibody detection
a3: alpha3 antibody
actin: actin antibody
*: actin control for IP-ed Western blot
b1: beta 1 antibody
FXYD6: FXYD6 antibody
FXYD6 *: FXYD6 antibody (1:2000 dilution)
WCL: whole-cell lysate
IP: immuno-precipitation
purified protein (+): purified WT Na+/K+-ATPase as a positive control
